# Supplementary material for: Mixtures of Two Bile Alcohol Sulfates Function as a Proximity Pheromone in Sea Lamprey
Source: PLoS One. 2016 Feb 17;11(2):e0149508. doi: 10.1371/journal.pone.0149508 (PMC4757539; doi:10.1371/journal.pone.0149508)
Supplement: S1 Data — (XLSX) [file pone.0149508.s005.xlsx]

## Sheet: Sinuosity
Sex	Trial	Date	Treatment	floy tags	Track (mm)	Short (mm)	Sinuos.
F	27	2012-06-29	1;1	br	90	84	1.07143
F	27	2012-06-29	1;1	RR	93	85	1.09412
F	28	2012-07-02	1;1	ry	86	85	1.01176
F	28	2012-07-02	1;1	wy	85.5	85	1.00588
F	28	2012-07-02	1;1	yr	84.6	84	1.00714
F	32	2012-07-03	10;1	gy	91	85.5	1.06433
F	35	2012-07-04	10;1	r	90	85	1.05882
F	35	2012-07-04	10;1	wg	103	86	1.19767
F	35	2012-07-04	10;1	rg	84	84	1
F	35	2012-07-04	10;1	r	82	82	1
F	36	2012-07-04	10;1	rr	106	85	1.24706
F	53	2012-07-11	20;1	yb	85	85	1
F	53	2012-07-11	20;1	wy	101	85.5	1.18129
F	53	2012-07-11	20;1	rg	91	86	1.05814
F	55	2012-07-11	20;1	ry	97	85	1.14118
F	56	2012-07-12	20;1	rw	117	87	1.34483
F	57	2012-07-12	20;1	wg	90	85	1.05882
F	57	2012-07-12	20;1	yb	122	85	1.43529
F	57	2012-07-12	20;1	rg	85	85	1
F	68	2012-07-17	30;1	ry	99	87	1.13793
F	68	2012-07-17	30;1	wr	100	85.5	1.16959
F	69	2012-07-17	30;1	bb	93	86	1.0814
F	69	2012-07-17	30;1	gw	88	87	1.01149
F	90	2012-07-26	30;1	yg	102	85	1.2
F	90	2012-07-26	30;1	br	109	85	1.28235
F	91	2012-07-26	30;1	rw	96	85	1.12941
F	91	2012-07-26	30;1	by	96	85	1.12941
F	91	2012-07-26	30;1	bg	128	85	1.50588
F	91	2012-07-26	30;1	yy	104	84.5	1.23077
F	91	2012-07-26	30;1	bw	94	85	1.10588
F	41	2012-07-05	3kcont	bg	90	86	1.04651
F	43	2012-07-06	3kcont	gw	91	86	1.05814
F	43	2012-07-06	3kcont	yw	84	84	1
F	43	2012-07-06	3kcont	yb	86	86	1
F	43	2012-07-06	3kcont	rg	90	85	1.05882
F	43	2012-07-06	3kcont	gw	99	88	1.125
F	58	2012-07-12	3kcont	wr	120	85	1.41176
F	58	2012-07-12	3kcont	ry	108	91	1.18681
F	59	2012-07-12	3kcont	yb	108.5	87.5	1.24
F	59	2012-07-12	3kcont	br	88	88	1
F	78	2012-07-20	3kcont	yr	102	85	1.2
F	78	2012-07-20	3kcont	wr	93	85	1.09412
F	78	2012-07-20	3kcont	gg	118	86	1.37209
F	78	2012-07-20	3kcont	rw	117	86	1.36047
F	79	2012-07-20	3kcont	gr	99	85	1.16471
F	79	2012-07-20	3kcont	gw	91	85	1.07059
F	80	2012-07-20	3kcont	ry	117	86	1.36047
F	80	2012-07-20	3kcont	wb	94	86.5	1.08671
F	81	2012-07-20	3kcont	rr	93	89.5	1.03911
F	81	2012-07-20	3kcont	by	98	85	1.15294
F	86	2012-07-24	3kcont	rr	107	85	1.25882
F	86	2012-07-24	3kcont	gy	108	85	1.27059
F	87	2012-07-24	3kcont	ww	140	85	1.64706
F	87	2012-07-24	3kcont	gy	117	85	1.37647
F	87	2012-07-24	3kcont	bb	93	87	1.06897
F	17	2012-06-23	3kPZS*	rw	87	85	1.02353
F	17	2012-06-23	3kPZS*	ww	92	85	1.08235
F	18	2012-06-23	3kPZS*	gr	134	85.5	1.56725
F	27	2012-06-29	3kPZS*	rr	89	86	1.03488
F	32	2012-07-03	3kPZS*	yg	105	86	1.22093
F	32	2012-07-03	3kPZS*	yy	106	86	1.23256
F	32	2012-07-03	3kPZS*	ww	92	85	1.08235
F	33	2012-07-03	3kPZS*	r	87	85	1.02353
F	33	2012-07-03	3kPZS*	gb	94	88	1.06818
F	34	2012-07-04	3kPZS*	ww	83	83	1
F	34	2012-07-04	3kPZS*	gg	118	87	1.35632
F	35	2012-07-04	3kPZS*	gb	114	86.5	1.31792
F	38	2012-07-05	3kPZS*	by	89	89	1
F	44	2012-07-07	3kPZS*	by	85	84	1.0119
F	44	2012-07-07	3kPZS*	gg	115	86	1.33721
F	50	2012-07-10	3kPZS*	gg	87	85	1.02353
F	52	2012-07-11	3kPZS*	gr	85	85	1
F	52	2012-07-11	3kPZS*	ry	85	85	1
F	53	2012-07-11	3kPZS*	yg	86	85	1.01176
F	53	2012-07-11	3kPZS*	ww	85	85	1
F	57	2012-07-12	3kPZS*	yy	85	85	1
F	68	2012-07-17	3kPZS*	rb	88	85	1.03529
F	72	2012-07-18	3kPZS*	gr	98	85	1.15294
F	74	2012-07-19	3kPZS*	ww	91	85	1.07059
F	75	2012-07-19	3kPZS*	yw	94	85	1.10588
F	76	2012-07-19	3kPZS*	gr	121	85	1.42353
F	22	2012-06-28	DkPES	wy	106	94	1.12766
F	21	2012-06-28	MeOH	by	90	86	1.04651
F	45	2012-07-07	smw	yy	94	85.5	1.09942
F	46	2012-07-09	smw	wy	112	88	1.27273
F	46	2012-07-09	smw	ww	105	85	1.23529
F	49	2012-07-10	smw	yy	110	86	1.27907
F	49	2012-07-10	smw	rr	94	85	1.10588
F	49	2012-07-10	smw	yr	87	85	1.02353
F	74	2012-07-19	smw	by	100	85	1.17647
F	74	2012-07-19	smw	rr	90	87.5	1.02857
F	74	2012-07-19	smw	bb	143	85.5	1.67251
F	75	2012-07-19	smw	yb	127	86	1.47674
F	76	2012-07-19	smw	g	99	85	1.16471
F	88	2012-07-25	smw	by	98	85	1.15294
F	88	2012-07-25	smw	gw	112	85	1.31765
F	88	2012-07-25	smw	blank	111	85	1.30588
F	89	2012-07-25	smw	rw	88	86	1.02326
F	6	2012-07-19	smw	gb	145	85	1.70588
F	6	2012-07-19	smw	rb	128	84.5	1.51479
F	6	2012-07-19	smw	gg	125	85.5	1.46199
F	18	2012-07-19	smw	gy	116	85	1.36471
F	18	2012-07-19	smw	r	86	85	1.01176
F	18	2012-07-19	smw	yr	223.5	86	2.59884
F	19	2012-07-19	smw	gy	90	85	1.05882
F	19	2012-07-19	smw	ggy	96	84.5	1.13609
F	19	2012-07-19	smw	yr	105	85	1.23529

## Sheet: PIT data (Up)
Date	Treatment	up
164	SMW	1
164	SMW	1
164	SMW	1
164	SMW	1
164	SMW	1
164	SMW	0
164	SMW	0
164	SMW	0
164	SMW	0
164	SMW	0
164	SMW	0
164	SMW	0
164.25	SMW	1
164.25	SMW	1
164.25	SMW	0
164.25	SMW	0
164.25	SMW	0
164.25	SMW	0
164.25	SMW	0
164.25	SMW	0
164.25	SMW	0
166	SMW	1
166	SMW	1
166	SMW	1
166	SMW	1
166	SMW	0
166	SMW	0
166	SMW	0
166	SMW	0
166	SMW	0
166	SMW	0
166	SMW	0
166	SMW	0
166.25	SMW	1
166.25	SMW	1
166.25	SMW	1
166.25	SMW	1
166.25	SMW	0
166.25	SMW	0
166.25	SMW	0
166.25	SMW	0
166.25	SMW	0
166.25	SMW	0
166.25	SMW	0
166.25	SMW	0
192	SMW	1
192	SMW	1
192	SMW	1
192	SMW	0
192	SMW	0
192	SMW	0
192	SMW	0
192	SMW	0
192	SMW	0
192	SMW	0
192	SMW	0
192	SMW	0
192.25	SMW	1
192.25	SMW	1
192.25	SMW	1
192.25	SMW	0
192.25	SMW	0
192.25	SMW	0
192.25	SMW	0
192.25	SMW	0
207	SMW	1
207	SMW	1
207	SMW	0
207	SMW	0
207	SMW	0
207	SMW	0
207.25	SMW	1
207.25	SMW	1
207.25	SMW	1
207.25	SMW	1
207.25	SMW	0
207.25	SMW	0
207.25	SMW	0
207.25	SMW	0
207.25	SMW	0
207.25	SMW	0
178	TkControl	1
178	TkControl	1
178	TkControl	0
178	TkControl	0
178	TkControl	0
178	TkControl	0
178	TkControl	0
178	TkControl	0
178	TkControl	0
178	TkControl	0
178	TkControl	0
178.25	TkControl	1
178.25	TkControl	0
178.25	TkControl	0
178.25	TkControl	0
178.25	TkControl	0
178.25	TkControl	0
178.25	TkControl	0
178.25	TkControl	0
178.25	TkControl	0
178.25	TkControl	0
188	TkControl	1
188	TkControl	0
188	TkControl	0
188	TkControl	0
188	TkControl	0
188	TkControl	0
188	TkControl	0
188.25	TkControl	1
188.25	TkControl	1
188.25	TkControl	1
188.25	TkControl	1
188.25	TkControl	0
188.25	TkControl	0
188.25	TkControl	0
194.5	TkControl	1
194.5	TkControl	1
194.5	TkControl	1
194.5	TkControl	0
194.5	TkControl	0
194.5	TkControl	0
194.5	TkControl	0
194.5	TkControl	0
194.75	TkControl	1
194.75	TkControl	1
194.75	TkControl	1
194.75	TkControl	0
194.75	TkControl	0
194.75	TkControl	0
194.75	TkControl	0
194.75	TkControl	0
194.75	TkControl	0
194.75	TkControl	0
194.75	TkControl	0
194.75	TkControl	0
202	TkControl	1
202	TkControl	1
202	TkControl	1
202	TkControl	1
202	TkControl	0
202	TkControl	0
202	TkControl	0
202.25	TkControl	1
202.25	TkControl	1
202.25	TkControl	1
202.25	TkControl	1
202.25	TkControl	0
202.25	TkControl	0
202.25	TkControl	0
202.25	TkControl	0
202.25	TkControl	0
202.5	TkControl	1
202.5	TkControl	1
202.5	TkControl	0
202.5	TkControl	0
202.5	TkControl	0
202.5	TkControl	0
202.5	TkControl	0
202.5	TkControl	0
202.5	TkControl	0
202.5	TkControl	0
202.5	TkControl	0
202.5	TkControl	0
202.75	TkControl	1
202.75	TkControl	0
202.75	TkControl	0
202.75	TkControl	0
202.75	TkControl	0
202.75	TkControl	0
202.75	TkControl	0
202.75	TkControl	0
202.75	TkControl	0
202.75	TkControl	0
206	TkControl	1
206	TkControl	1
206	TkControl	1
206	TkControl	1
206	TkControl	0
206	TkControl	0
206	TkControl	0
206	TkControl	0
206	TkControl	0
206	TkControl	0
206	TkControl	0
206.25	TkControl	1
206.25	TkControl	1
206.25	TkControl	1
206.25	TkControl	1
206.25	TkControl	0
206.25	TkControl	0
206.25	TkControl	0
206.25	TkControl	0
206.25	TkControl	0
170	one	1
170	one	0
170	one	0
170	one	0
170	one	0
170	one	0
170.25	one	1
170.25	one	1
170.25	one	1
170.25	one	0
170.25	one	0
170.25	one	0
170.25	one	0
170.25	one	0
170.25	one	0
170.25	one	0
170.25	one	0
173	one	1
173	one	1
173	one	0
173	one	0
173	one	0
173	one	0
173	one	0
173	one	0
173	one	0
173	one	0
173	one	0
173	one	0
173.25	one	1
173.25	one	0
173.25	one	0
173.25	one	0
173.25	one	0
173.25	one	0
173.25	one	0
173.25	one	0
173.25	one	0
173.25	one	0
173.25	one	0
175	one	1
175	one	1
175	one	1
175	one	1
175	one	1
175	one	1
175	one	1
175	one	0
175	one	0
175.25	one	1
175.25	one	1
175.25	one	1
175.25	one	1
175.25	one	1
175.25	one	0
175.25	one	0
181.75	one	1
181.75	one	0
181.75	one	0
181.75	one	0
181.75	one	0
181.75	one	0
181.75	one	0
181.75	one	0
181.75	one	0
181.75	one	0
184	one	1
184	one	1
184	one	1
184	one	1
184	one	0
184	one	0
184	one	0
184	one	0
184	one	0
184	one	0
184	one	0
184	one	0
184.25	one	1
184.25	one	0
184.25	one	0
184.25	one	0
184.25	one	0
184.25	one	0
184.25	one	0
184.25	one	0
184.25	one	0
184.25	one	0
184.25	one	0
184.25	one	0
185	ten	1
185	ten	1
185	ten	0
185	ten	0
185	ten	0
185	ten	0
185	ten	0
185	ten	0
185	ten	0
185	ten	0
185	ten	0
185	ten	0
185.25	ten	1
185.25	ten	1
185.25	ten	1
185.25	ten	0
185.25	ten	0
185.25	ten	0
185.25	ten	0
185.25	ten	0
185.25	ten	0
185.75	ten	1
185.75	ten	1
185.75	ten	1
185.75	ten	1
185.75	ten	1
185.75	ten	1
185.75	ten	0
185.75	ten	0
185.75	ten	0
185.75	ten	0
186	ten	1
186	ten	1
186	ten	1
186	ten	0
186	ten	0
186	ten	0
186	ten	0
186	ten	0
186	ten	0
186.25	ten	1
186.25	ten	1
186.25	ten	1
186.25	ten	1
186.25	ten	0
186.25	ten	0
186.25	ten	0
186.25	ten	0
186.25	ten	0
186.25	ten	0
186.25	ten	0
186.25	ten	0
186.75	ten	1
186.75	ten	0
186.75	ten	0
186.75	ten	0
186.75	ten	0
186.75	ten	0
186.75	ten	0
186.75	ten	0
186.75	ten	0
186.75	ten	0
187	ten	1
187	ten	0
187	ten	0
187	ten	0
187	ten	0
187	ten	0
187	ten	0
192.5	twenty	1
192.5	twenty	0
192.5	twenty	0
192.5	twenty	0
192.5	twenty	0
192.5	twenty	0
192.5	twenty	0
192.5	twenty	0
192.5	twenty	0
192.5	twenty	0
193	twenty	1
193	twenty	1
193	twenty	1
193	twenty	0
193	twenty	0
193	twenty	0
193	twenty	0
193	twenty	0
193	twenty	0
193	twenty	0
193	twenty	0
193	twenty	0
193.25	twenty	1
193.25	twenty	1
193.25	twenty	1
193.25	twenty	1
193.25	twenty	1
193.25	twenty	0
193.25	twenty	0
193.25	twenty	0
193.25	twenty	0
193.25	twenty	0
193.25	twenty	0
193.25	twenty	0
193.75	twenty	1
193.75	twenty	0
193.75	twenty	0
193.75	twenty	0
193.75	twenty	0
193.75	twenty	0
193.75	twenty	0
193.75	twenty	0
193.75	twenty	0
193.75	twenty	0
194	twenty	1
194	twenty	1
194	twenty	0
194	twenty	0
194	twenty	0
194	twenty	0
194	twenty	0
194	twenty	0
194	twenty	0
194	twenty	0
194.25	twenty	1
194.25	twenty	1
194.25	twenty	1
194.25	twenty	0
194.25	twenty	0
194.25	twenty	0
194.25	twenty	0
194.25	twenty	0
194.25	twenty	0
194.25	twenty	0
194.25	twenty	0
194.25	twenty	0
199.5	thirty	1
199.5	thirty	0
199.5	thirty	0
199.5	thirty	0
199.5	thirty	0
199.5	thirty	0
199.5	thirty	0
199.5	thirty	0
199.5	thirty	0
199.5	thirty	0
199.5	thirty	0
199.75	thirty	1
199.75	thirty	1
199.75	thirty	0
199.75	thirty	0
199.75	thirty	0
199.75	thirty	0
199.75	thirty	0
199.75	thirty	0
199.75	thirty	0
199.75	thirty	0
199.75	thirty	0
200.25	thirty	1
200.25	thirty	0
200.25	thirty	0
200.25	thirty	0
200.25	thirty	0
200.25	thirty	0
200.25	thirty	0
200.25	thirty	0
200.25	thirty	0
200.25	thirty	0
200.25	thirty	0
200.25	thirty	0
200.5	thirty	1
200.5	thirty	0
200.5	thirty	0
200.5	thirty	0
200.5	thirty	0
200.5	thirty	0
200.5	thirty	0
200.5	thirty	0
200.5	thirty	0
200.5	thirty	0
200.5	thirty	0
208	thirty	1
208	thirty	1
208	thirty	0
208	thirty	0
208	thirty	0
208	thirty	0
208	thirty	0
208	thirty	0
208	thirty	0
208	thirty	0
208	thirty	0
208	thirty	0
208.25	thirty	1
208.25	thirty	1
208.25	thirty	1
208.25	thirty	1
208.25	thirty	1
208.25	thirty	1
208.25	thirty	1
208.25	thirty	0
208.25	thirty	0
208.25	thirty	0
208.25	thirty	0
208.25	thirty	0
209	thirty	1
209	thirty	0
209	thirty	0
209	thirty	0
209	thirty	0
209	thirty	0
209	thirty	0
209	thirty	0
209	thirty	0
209	thirty	0
209	thirty	0
209	thirty	0

## Sheet: PIT data (Enter)
Date	Treatment	visit left	visit right	treatment right	visit treatment
164	SMW	1	0	0	1
164	SMW	1	0	0	1
164	SMW	1	0	0	1
164	SMW	1	0	0	1
164	SMW	0	1	0	0
164.25	SMW	0	1	1	1
164.25	SMW	0	1	1	1
166	SMW	1	0	0	1
166	SMW	1	0	0	1
166	SMW	1	0	0	1
166	SMW	1	0	0	1
166.25	SMW	0	1	1	1
166.25	SMW	0	1	1	1
166.25	SMW	0	1	1	1
166.25	SMW	0	1	1	1
192	SMW	0	1	1	1
192	SMW	0	1	1	1
192	SMW	0	1	1	1
192.25	SMW	1	0	0	1
192.25	SMW	1	0	0	1
192.25	SMW	1	0	0	1
207	SMW	1	0	0	1
207	SMW	1	0	0	1
207.25	SMW	0	1	1	1
207.25	SMW	0	1	1	1
207.25	SMW	0	1	1	1
207.25	SMW	0	1	1	1
178	TkControl	1	0	0	1
178	TkControl	1	0	0	1
178.25	TkControl	1	0	1	0
188	TkControl	1	0	0	1
188.25	TkControl	1	0	0	1
188.25	TkControl	0	1	0	0
188.25	TkControl	0	1	0	0
188.25	TkControl	0	1	0	0
194.5	TkControl	0	1	1	1
194.5	TkControl	0	1	1	1
194.5	TkControl	1	0	1	0
194.75	TkControl	1	0	0	1
194.75	TkControl	0	1	0	0
194.75	TkControl	0	1	0	0
202	TkControl	0	1	1	1
202	TkControl	1	0	1	0
202	TkControl	1	0	1	0
202	TkControl	1	0	1	0
202.25	TkControl	1	0	0	1
202.25	TkControl	1	0	0	1
202.25	TkControl	1	0	0	1
202.25	TkControl	1	0	0	1
202.5	TkControl	0	1	0	0
202.5	TkControl	0	1	0	0
202.75	TkControl	1	0	1	0
206	TkControl	1	0	0	1
206	TkControl	1	0	0	1
206	TkControl	1	0	0	1
206	TkControl	1	0	0	1
206.25	TkControl	1	0	1	0
206.25	TkControl	1	0	1	0
206.25	TkControl	1	0	1	0
206.25	TkControl	1	0	1	0
170	one	1	0	0	1
170.25	one	0	1	1	1
170.25	one	0	1	1	1
170.25	one	0	1	1	1
173	one	1	0	0	1
173	one	1	0	0	1
173.25	one	1	0	0	1
175	one	0	1	1	1
175	one	0	1	1	1
175	one	0	1	1	1
175	one	0	1	1	1
175	one	1	0	1	0
175	one	1	0	1	0
175	one	1	0	1	0
175.25	one	0	1	1	1
175.25	one	0	1	1	1
175.25	one	1	0	1	0
175.25	one	1	0	1	0
175.25	one	1	0	1	0
181.75	one	0	1	1	1
184	one	0	1	1	1
184	one	1	0	1	0
184	one	1	0	1	0
184	one	1	0	1	0
184.25	one	1	0	0	1
185	ten	1	0	0	1
185	ten	0	1	0	0
185.25	ten	0	1	1	1
185.25	ten	0	1	1	1
185.25	ten	1	0	1	0
185.75	ten	1	0	0	1
185.75	ten	1	0	0	1
185.75	ten	0	1	0	0
185.75	ten	0	1	0	0
185.75	ten	0	1	0	0
185.75	ten	0	1	0	0
186	ten	1	0	0	1
186	ten	0	1	0	0
186	ten	0	1	0	0
186.25	ten	0	1	1	1
186.25	ten	0	1	1	1
186.25	ten	0	1	1	1
186.25	ten	1	0	1	0
186.75	ten	0	1	0	0
187	ten	0	1	0	0
192.5	twenty	0	1	0	0
193	twenty	1	0	1	0
193	twenty	1	0	1	0
193	twenty	1	0	1	0
193.25	twenty	1	0	0	1
193.25	twenty	1	0	0	1
193.25	twenty	0	1	0	0
193.25	twenty	0	1	0	0
193.25	twenty	0	1	0	0
193.75	twenty	0	1	1	1
194	twenty	0	1	1	1
194	twenty	0	1	1	1
194.25	twenty	1	0	0	1
194.25	twenty	1	0	0	1
194.25	twenty	1	0	0	1
199.5	thirty	0	1	0	0
199.75	thirty	0	1	1	1
199.75	thirty	0	1	1	1
200.25	thirty	1	0	0	1
200.5	thirty	0	1	0	0
208	thirty	0	1	1	1
208	thirty	0	1	1	1
208.25	thirty	1	0	0	1
208.25	thirty	1	0	0	1
208.25	thirty	1	0	0	1
208.25	thirty	1	0	0	1
208.25	thirty	1	0	0	1
208.25	thirty	1	0	0	1
208.25	thirty	1	0	0	1
209	thirty	1	0	1	0

## Sheet: Retention (min)
Trial #	Treatment	Total Duration in nest (minutes)
1	SMW	1
1	SMW	2
1	SMW	2
1	SMW	14
2	SMW	6
2	SMW	1
5	SMW	50
5	SMW	18
5	SMW	2
5	SMW	25
6	SMW	8
6	SMW	41
6	SMW	1
6	SMW	1
48	SMW	26
48	SMW	46
48	SMW	31
49	SMW	22
49	SMW	12
49	SMW	4
88	SMW	41
88	SMW	17
89	SMW	1
89	SMW	19
89	SMW	19
89	SMW	8
Trial #	Treatment	Total Duration in nest (minutes)
9	3kPZS:DkPES (1:1)	1
10	3kPZS:DkPES (1:1)	1
10	3kPZS:DkPES (1:1)	8
10	3kPZS:DkPES (1:1)	3
12	3kPZS:DkPES (1:1)	1
13	3kPZS:DkPES (1:1)	6
13	3kPZS:DkPES (1:1)	4
14	3kPZS:DkPES (1:1)	1
17	3kPZS:DkPES (1:1)	3
17	3kPZS:DkPES (1:1)	25
17	3kPZS:DkPES (1:1)	2
17	3kPZS:DkPES (1:1)	5
18	3kPZS:DkPES (1:1)	12
18	3kPZS:DkPES (1:1)	15
18	3kPZS:DkPES (1:1)	3
18	3kPZS:DkPES (1:1)	12
27	3kPZS:DkPES (1:1)	1
28	3kPZS:DkPES (1:1)	1
29	3kPZS:DkPES (1:1)	2
Trial #	Treatment	Total Duration in nest (minutes)
30	3kPZS:DkPES (10:1)	7
30	3kPZS:DkPES (10:1)	7
31	3kPZS:DkPES (10:1)	1
31	3kPZS:DkPES (10:1)	1
33	3kPZS:DkPES (10:1)	1
33	3kPZS:DkPES (10:1)	2
33	3kPZS:DkPES (10:1)	12
34	3kPZS:DkPES (10:1)	26
34	3kPZS:DkPES (10:1)	7
35	3kPZS:DkPES (10:1)	11
35	3kPZS:DkPES (10:1)	1
35	3kPZS:DkPES (10:1)	10
Trial #	Treatment	Total Duration in nest (minutes)
52	3kPZS:DkPES (20:1)	2
52	3kPZS:DkPES (20:1)	4
52	3kPZS:DkPES (20:1)	1
53	3kPZS:DkPES (20:1)	2
53	3kPZS:DkPES (20:1)	3
53	3kPZS:DkPES (20:1)	1
55	3kPZS:DkPES (20:1)	1
56	3kPZS:DkPES (20:1)	5
56	3kPZS:DkPES (20:1)	1
57	3kPZS:DkPES (20:1)	1
57	3kPZS:DkPES (20:1)	2
57	3kPZS:DkPES (20:1)	1
Trial #	Treatment	Total Duration in nest (minutes)
69	3kPZS:DkPES (30:1)	1
69	3kPZS:DkPES (30:1)	5
71	3kPZS:DkPES (30:1)	3
90	3kPZS:DkPES (30:1)	1
90	3kPZS:DkPES (30:1)	1
91	3kPZS:DkPES (30:1)	1
91	3kPZS:DkPES (30:1)	3
91	3kPZS:DkPES (30:1)	2
91	3kPZS:DkPES (30:1)	3
91	3kPZS:DkPES (30:1)	1
91	3kPZS:DkPES (30:1)	4
91	3kPZS:DkPES (30:1)	1
Trial #	Treatment	Total Duration in nest (minutes)
19	3kPZS Control	13
19	3kPZS Control	4
20	3kPZS Control	15
41	3kPZS Control	2
42	3kPZS Control	1
43	3kPZS Control	2
58	3kPZS Control	22
58	3kPZS Control	14
59	3kPZS Control	40
59	3kPZS Control	7
78	3kPZS Control	1
78	3kPZS Control	1
78	3kPZS Control	1
79	3kPZS Control	1
79	3kPZS Control	3
79	3kPZS Control	4
79	3kPZS Control	10
79	3kPZS Control	4
81	3kPZS Control	1
86	3kPZS Control	2
86	3kPZS Control	16
86	3kPZS Control	1
86	3kPZS Control	4
87	3kPZS Control	2
87	3kPZS Control	9
87	3kPZS Control	3
87	3kPZS Control	15
